# Supplementary material for: ﻿Taxonomic review of the Oriental genus Polyplocia Lestage, 1921 (Ephemeroptera, Euthyplociidae), with two new records for Thailand
Source: Zookeys. 2023 Sep 11;1179:197–217. doi: 10.3897/zookeys.1179.107312 (PMC10507445; doi:10.3897/zookeys.1179.107312)
Supplement: XML Treatment for Polyplocia [file zookeys.1179.107312-treatment1.xml]

<!DOCTYPE tp:taxon-treatment
  PUBLIC "-//TaxonX//DTD Taxonomic Treatment Publishing DTD v0 20100105//EN" "tax-treatment-NSO.dtd">
<tp:taxon-treatment xmlns:tp="http://www.plazi.org/taxpub"><tp:treatment-meta><kwd-group><label>Taxon classification</label><kwd>
                <named-content content-type="kingdom">Animalia</named-content>
              </kwd><kwd>
                <named-content content-type="order">Ephemeroptera</named-content>
              </kwd><kwd>
                <named-content content-type="family">Euthyplociidae</named-content>
              </kwd></kwd-group><mixed-citation publication-type="journal"><person-group><name><surname>Kwanboon</surname><given-names>Sedtawut</given-names></name><name><surname>Boonsoong</surname><given-names>Boonsatien</given-names></name><name><surname>Suttinun</surname><given-names>Chanaporn</given-names></name></person-group><article-title>﻿Taxonomic review of the Oriental genus <italic><tp:taxon-name><tp:taxon-name-part taxon-name-part-type="genus" reg="Polyplocia">Polyplocia</tp:taxon-name-part></tp:taxon-name></italic> Lestage, 1921 (<tp:taxon-name><tp:taxon-name-part taxon-name-part-type="order">Ephemeroptera</tp:taxon-name-part></tp:taxon-name>, <tp:taxon-name><tp:taxon-name-part taxon-name-part-type="family">Euthyplociidae</tp:taxon-name-part></tp:taxon-name>), with two new records for Thailand</article-title><source>Zookeys</source><day>11</day><month>09</month><year>2023</year><volume>1179</volume><fpage>197</fpage><lpage>217</lpage><pub-id pub-id-type="doi">10.3897/zookeys.1179.107312</pub-id></mixed-citation></tp:treatment-meta><tp:nomenclature><label>﻿Genus</label><tp:taxon-name>
              <object-id xmlns:xlink="http://www.w3.org/1999/xlink" content-type="arpha" xlink:type="simple">1C8BC9CC-0C0F-58BB-B888-F1A0E0F8ABAC</object-id>
              <tp:taxon-name-part taxon-name-part-type="genus" reg="Polyplocia">Polyplocia</tp:taxon-name-part>
            </tp:taxon-name><tp:taxon-authority>Lestage, 1921</tp:taxon-authority><tp:nomenclature-citation-list><tp:nomenclature-citation><tp:taxon-name>
                  <tp:taxon-name-part taxon-name-part-type="genus" reg="Polyplocia">Polyplocia</tp:taxon-name-part>
                </tp:taxon-name><comment>Lestage, 1921: 212 (Type: <tp:taxon-name><tp:taxon-name-part taxon-name-part-type="genus" reg="Polyplocia">Polyplocia</tp:taxon-name-part><tp:taxon-name-part taxon-name-part-type="species" reg="vitalisi">vitalisi</tp:taxon-name-part></tp:taxon-name>); <xref ref-type="bibr" rid="B16">Lestage 1924</xref>: 5; <xref ref-type="bibr" rid="B25">Ulmer 1932</xref>: 205; <xref ref-type="bibr" rid="B26">Ulmer 1939</xref>: 466; <xref ref-type="bibr" rid="B5">Demoulin 1952</xref>: 9; <xref ref-type="bibr" rid="B7">Demoulin 1966</xref>: 137; <xref ref-type="bibr" rid="B18">Nguyen and Bae 2003a</xref>: 280; <xref ref-type="bibr" rid="B9">Gonçalves and Peters 2016</xref>: 553; <xref ref-type="bibr" rid="B27">Zheng et al. 2023</xref>: 2.</comment></tp:nomenclature-citation></tp:nomenclature-citation-list></tp:nomenclature><tp:treatment-sec sec-type="diagnosis" id="SECID0EFSAE"><title>Diagnosis.</title><p><bold>Imago</bold>: i) transverse pronotum, ii) forewing with MA fork at same level as Rs fork, and at least one intercalary vein in the cubital field with its base connected to CuP, iii) forceps with only one segment, and iv) three caudal filaments on abdomen (<xref ref-type="bibr" rid="B5">Demoulin 1952</xref>; <xref ref-type="bibr" rid="B9">Gonçalves and Peters 2016</xref>). <bold>Nymph</bold>: i) mandibles very long, with apex obliquely truncated, ii) antennae almost the same length as the mandibles, iii) anterior angles of the pronotum protruding into points iv) foretibia terminated by an apophysis provided with an internal brush, v) fore tarsi with a distal unguiform extension, vi) gill I bilamellated, and vii) bare terminal filament (<xref ref-type="bibr" rid="B7">Demoulin 1966</xref>; <xref ref-type="bibr" rid="B9">Gonçalves and Peters 2016</xref>: 554).</p></tp:treatment-sec><ref-list><ref id="B16"><mixed-citation xmlns:xlink="http://www.w3.org/1999/xlink" xlink:type="simple"><person-group><name name-style="western"><surname>Lestage</surname><given-names>JA</given-names></name></person-group> (<year>1924</year>) <article-title>Faune entomologique de l’Indochine française. Les Éphémères de l’Indochine Française.</article-title><source>Opuscules de l’Institut Scientifique de l’Indochine</source><volume>3</volume>: <fpage>79</fpage>–<lpage>93</lpage>.</mixed-citation></ref><ref id="B25"><mixed-citation xmlns:xlink="http://www.w3.org/1999/xlink" xlink:type="simple"><person-group><name name-style="western"><surname>Ulmer</surname><given-names>G</given-names></name></person-group> (<year>1932</year>) <article-title>Bemerkungen über die seit 1920 neu aufgestellten Gattungen der Ephemeropteren.</article-title><source>Entomologische Zeitung Stettin</source><volume>93</volume>: <fpage>204</fpage>–<lpage>219</lpage>.</mixed-citation></ref><ref id="B26"><mixed-citation xmlns:xlink="http://www.w3.org/1999/xlink" xlink:type="simple"><person-group><name name-style="western"><surname>Ulmer</surname><given-names>G</given-names></name></person-group> (<year>1939</year>) Eintagsfliegen (Ephemeropteren) von den Sunda-Inseln. Archiv für Hydrobiologie 16(Supplement): 443–692.</mixed-citation></ref><ref id="B5"><mixed-citation xmlns:xlink="http://www.w3.org/1999/xlink" xlink:type="simple"><person-group><name name-style="western"><surname>Demoulin</surname><given-names>G</given-names></name></person-group> (<year>1952</year>) <article-title>Contibution à l’étude des <tp:taxon-name><tp:taxon-name-part taxon-name-part-type="family">Ephoronidae</tp:taxon-name-part></tp:taxon-name><tp:taxon-name><tp:taxon-name-part taxon-name-part-type="subfamily">Euthyplociinae</tp:taxon-name-part></tp:taxon-name> (Insectes Ephéméroptères).</article-title><source>Bulletin de l’Institut Royal des Sciences Naturelles de Belgique</source><volume>28</volume>(<issue>45</issue>): <fpage>1</fpage>–<lpage>22</lpage>.</mixed-citation></ref><ref id="B7"><mixed-citation xmlns:xlink="http://www.w3.org/1999/xlink" xlink:type="simple"><person-group><name name-style="western"><surname>Demoulin</surname><given-names>G</given-names></name></person-group> (<year>1966</year>) <article-title>Contribution à l’étude des <tp:taxon-name><tp:taxon-name-part taxon-name-part-type="family">Euthyplociidae</tp:taxon-name-part></tp:taxon-name> III (Insectes Ephéméroptères).</article-title><source>Zoölogische Mededeelingen</source><volume>41</volume>(<issue>7</issue>): <fpage>137</fpage>–<lpage>141</lpage>.</mixed-citation></ref><ref id="B18"><mixed-citation xmlns:xlink="http://www.w3.org/1999/xlink" xlink:type="simple"><person-group><name name-style="western"><surname>Nguyen</surname><given-names>VV</given-names></name><name name-style="western"><surname>Bae</surname><given-names>YJ</given-names></name></person-group> (<year>2003a</year>) <article-title>A new euthyplociid burrowing mayfly (<tp:taxon-name><tp:taxon-name-part taxon-name-part-type="order">Ephemeroptera</tp:taxon-name-part></tp:taxon-name>: <tp:taxon-name><tp:taxon-name-part taxon-name-part-type="subfamily">Euthyplociinae</tp:taxon-name-part></tp:taxon-name>, <tp:taxon-name><tp:taxon-name-part taxon-name-part-type="family">Polymitarcyidae</tp:taxon-name-part></tp:taxon-name>) from Vietnam.</article-title><source>Korean Journal of Biological Scien­ces</source><volume>7</volume>(<issue>3</issue>): <fpage>279</fpage>–<lpage>282</lpage>. <ext-link xlink:href="10.1080/12265071.2003.9647716" ext-link-type="doi" xlink:type="simple">https://doi.org/10.1080/12265071.2003.9647716</ext-link></mixed-citation></ref><ref id="B9"><mixed-citation xmlns:xlink="http://www.w3.org/1999/xlink" xlink:type="simple"><person-group><name name-style="western"><surname>Gonçalves</surname><given-names>IC</given-names></name><name name-style="western"><surname>Peters</surname><given-names>JG</given-names></name></person-group> (<year>2016</year>) <article-title>A new species of <italic><tp:taxon-name><tp:taxon-name-part taxon-name-part-type="genus">Polyplocia</tp:taxon-name-part></tp:taxon-name></italic> Lestage from Malaysia with comments on the genus (<tp:taxon-name><tp:taxon-name-part taxon-name-part-type="order">Ephemeroptera</tp:taxon-name-part></tp:taxon-name>, <tp:taxon-name><tp:taxon-name-part taxon-name-part-type="family">Euthyplociidae</tp:taxon-name-part></tp:taxon-name>, <tp:taxon-name><tp:taxon-name-part taxon-name-part-type="subfamily">Euthyplociinae</tp:taxon-name-part></tp:taxon-name>).</article-title><source>Zootaxa</source><volume>4184</volume>(<issue>3</issue>): <fpage>553</fpage>–<lpage>560</lpage>. <ext-link xlink:href="10.11646/zootaxa.4184.3.9" ext-link-type="doi" xlink:type="simple">https://doi.org/10.11646/zootaxa.4184.3.9</ext-link></mixed-citation></ref><ref id="B27"><mixed-citation xmlns:xlink="http://www.w3.org/1999/xlink" xlink:type="simple"><person-group><name name-style="western"><surname>Zheng</surname><given-names>X</given-names></name><name name-style="western"><surname>Qiang</surname><given-names>X</given-names></name><name name-style="western"><surname>Zhou</surname><given-names>C</given-names></name></person-group> (<year>2023</year>) <article-title>First nymph-imago association in <italic><tp:taxon-name><tp:taxon-name-part taxon-name-part-type="genus">Polyploica</tp:taxon-name-part></tp:taxon-name></italic> confirming the distribution of <tp:taxon-name><tp:taxon-name-part taxon-name-part-type="family">Euthyplociidae</tp:taxon-name-part></tp:taxon-name> (<tp:taxon-name><tp:taxon-name-part taxon-name-part-type="order">Ephemeroptera</tp:taxon-name-part></tp:taxon-name>) in China.</article-title><source>Deutsche Entomologische Zeitschrift</source><volume>70</volume>(<issue>1</issue>): <fpage>1</fpage>–<lpage>11</lpage>. <ext-link xlink:href="10.3897/dez.70.96986" ext-link-type="doi" xlink:type="simple">https://doi.org/10.3897/dez.70.96986</ext-link></mixed-citation></ref></ref-list></tp:taxon-treatment>
