# Supplementary material for: ﻿Taxonomic review of the Oriental genus Polyplocia Lestage, 1921 (Ephemeroptera, Euthyplociidae), with two new records for Thailand
Source: Zookeys. 2023 Sep 11;1179:197–217. doi: 10.3897/zookeys.1179.107312 (PMC10507445; doi:10.3897/zookeys.1179.107312)
Supplement: XML Treatment for Polyplocia vitalisi [file zookeys.1179.107312-treatment2.xml]

<!DOCTYPE tp:taxon-treatment
  PUBLIC "-//TaxonX//DTD Taxonomic Treatment Publishing DTD v0 20100105//EN" "tax-treatment-NSO.dtd">
<tp:taxon-treatment xmlns:tp="http://www.plazi.org/taxpub"><tp:treatment-meta><kwd-group><label>Taxon classification</label><kwd>
                <named-content content-type="kingdom">Animalia</named-content>
              </kwd><kwd>
                <named-content content-type="order">Ephemeroptera</named-content>
              </kwd><kwd>
                <named-content content-type="family">Euthyplociidae</named-content>
              </kwd></kwd-group><mixed-citation publication-type="journal"><person-group><name><surname>Kwanboon</surname><given-names>Sedtawut</given-names></name><name><surname>Boonsoong</surname><given-names>Boonsatien</given-names></name><name><surname>Suttinun</surname><given-names>Chanaporn</given-names></name></person-group><article-title>﻿Taxonomic review of the Oriental genus <italic><tp:taxon-name><tp:taxon-name-part taxon-name-part-type="genus" reg="Polyplocia">Polyplocia</tp:taxon-name-part></tp:taxon-name></italic> Lestage, 1921 (<tp:taxon-name><tp:taxon-name-part taxon-name-part-type="order">Ephemeroptera</tp:taxon-name-part></tp:taxon-name>, <tp:taxon-name><tp:taxon-name-part taxon-name-part-type="family">Euthyplociidae</tp:taxon-name-part></tp:taxon-name>), with two new records for Thailand</article-title><source>Zookeys</source><day>11</day><month>09</month><year>2023</year><volume>1179</volume><fpage>197</fpage><lpage>217</lpage><pub-id pub-id-type="doi">10.3897/zookeys.1179.107312</pub-id></mixed-citation></tp:treatment-meta><tp:nomenclature><label>﻿</label><tp:taxon-name>
              <object-id xmlns:xlink="http://www.w3.org/1999/xlink" content-type="arpha" xlink:type="simple">6782F29E-716A-5906-9213-328C86846081</object-id>
              <tp:taxon-name-part taxon-name-part-type="genus" reg="Polyplocia">Polyplocia</tp:taxon-name-part>
              <tp:taxon-name-part taxon-name-part-type="species" reg="vitalisi">vitalisi</tp:taxon-name-part>
            </tp:taxon-name><tp:taxon-authority>Lestage, 1921</tp:taxon-authority><tp:nomenclature-citation-list><tp:nomenclature-citation><tp:taxon-name>
                  <tp:taxon-name-part taxon-name-part-type="genus" reg="Polyplocia">Polyplocia</tp:taxon-name-part>
                  <tp:taxon-name-part taxon-name-part-type="species" reg="vitalisi">vitalisi</tp:taxon-name-part>
                </tp:taxon-name><comment>Lestage, 1921: 212, original description (male imago).</comment></tp:nomenclature-citation><tp:nomenclature-citation><tp:taxon-name>
                  <tp:taxon-name-part taxon-name-part-type="genus" reg="Polyplocia">Polyplocia</tp:taxon-name-part>
                  <tp:taxon-name-part taxon-name-part-type="species" reg="vitalisi">vitalisi</tp:taxon-name-part>
                </tp:taxon-name><comment>(<xref ref-type="bibr" rid="B26">Ulmer 1939</xref>: 467, figs 7–9, male imago).</comment></tp:nomenclature-citation><tp:nomenclature-citation><tp:taxon-name>
                  <tp:taxon-name-part taxon-name-part-type="genus" reg="Polyplocia">Polyplocia</tp:taxon-name-part>
                  <tp:taxon-name-part taxon-name-part-type="species" reg="vitalisi">vitalisi</tp:taxon-name-part>
                </tp:taxon-name><comment>(<xref ref-type="bibr" rid="B5">Demoulin 1952</xref>: 16, fig. 3, male imago).</comment></tp:nomenclature-citation><tp:nomenclature-citation><tp:taxon-name>
                  <tp:taxon-name-part taxon-name-part-type="genus" reg="Polyplocia">Polyplocia</tp:taxon-name-part>
                  <tp:taxon-name-part taxon-name-part-type="species" reg="vitalisi">vitalisi</tp:taxon-name-part>
                </tp:taxon-name><comment>(<xref ref-type="bibr" rid="B9">Gonçalves and Peters 2016</xref>: 558, male imago).</comment></tp:nomenclature-citation></tp:nomenclature-citation-list></tp:nomenclature><tp:treatment-sec sec-type="material" id="SECID0EDWAE"><title>Material examined.</title><p>None.</p></tp:treatment-sec><tp:treatment-sec sec-type="diagnosis" id="SECID0EIWAE"><title>Diagnosis.</title><p><bold>Imago</bold>: i) transparent wing, ii) membrane of forewing with purplish colour on C and Sc fields, iii) abdominal sterna without marking, and vi) penis lobe with a smooth apical border (<xref ref-type="bibr" rid="B15">Lestage 1921</xref>).</p></tp:treatment-sec><tp:treatment-sec sec-type="description" id="SECID0EUWAE"><title>Description.</title><p><bold>Male imago.</bold> See <xref ref-type="bibr" rid="B15">Lestage (1921)</xref>.</p><p><bold>Female imago.</bold> Unknown.</p><p><bold>Nymph.</bold> Unknown.</p></tp:treatment-sec><tp:treatment-sec sec-type="distribution" id="SECID0EIXAE"><title>Distribution.</title><p>Tonkin (Vietnam).</p></tp:treatment-sec><tp:treatment-sec sec-type="remarks" id="SECID0ENXAE"><title>Remark.</title><p>This species was described based on one male imago from Tonkin, Vietnam.</p></tp:treatment-sec><ref-list><ref id="B26"><mixed-citation xmlns:xlink="http://www.w3.org/1999/xlink" xlink:type="simple"><person-group><name name-style="western"><surname>Ulmer</surname><given-names>G</given-names></name></person-group> (<year>1939</year>) Eintagsfliegen (Ephemeropteren) von den Sunda-Inseln. Archiv für Hydrobiologie 16(Supplement): 443–692.</mixed-citation></ref><ref id="B5"><mixed-citation xmlns:xlink="http://www.w3.org/1999/xlink" xlink:type="simple"><person-group><name name-style="western"><surname>Demoulin</surname><given-names>G</given-names></name></person-group> (<year>1952</year>) <article-title>Contibution à l’étude des <tp:taxon-name><tp:taxon-name-part taxon-name-part-type="family">Ephoronidae</tp:taxon-name-part></tp:taxon-name><tp:taxon-name><tp:taxon-name-part taxon-name-part-type="subfamily">Euthyplociinae</tp:taxon-name-part></tp:taxon-name> (Insectes Ephéméroptères).</article-title><source>Bulletin de l’Institut Royal des Sciences Naturelles de Belgique</source><volume>28</volume>(<issue>45</issue>): <fpage>1</fpage>–<lpage>22</lpage>.</mixed-citation></ref><ref id="B9"><mixed-citation xmlns:xlink="http://www.w3.org/1999/xlink" xlink:type="simple"><person-group><name name-style="western"><surname>Gonçalves</surname><given-names>IC</given-names></name><name name-style="western"><surname>Peters</surname><given-names>JG</given-names></name></person-group> (<year>2016</year>) <article-title>A new species of <italic><tp:taxon-name><tp:taxon-name-part taxon-name-part-type="genus">Polyplocia</tp:taxon-name-part></tp:taxon-name></italic> Lestage from Malaysia with comments on the genus (<tp:taxon-name><tp:taxon-name-part taxon-name-part-type="order">Ephemeroptera</tp:taxon-name-part></tp:taxon-name>, <tp:taxon-name><tp:taxon-name-part taxon-name-part-type="family">Euthyplociidae</tp:taxon-name-part></tp:taxon-name>, <tp:taxon-name><tp:taxon-name-part taxon-name-part-type="subfamily">Euthyplociinae</tp:taxon-name-part></tp:taxon-name>).</article-title><source>Zootaxa</source><volume>4184</volume>(<issue>3</issue>): <fpage>553</fpage>–<lpage>560</lpage>. <ext-link xlink:href="10.11646/zootaxa.4184.3.9" ext-link-type="doi" xlink:type="simple">https://doi.org/10.11646/zootaxa.4184.3.9</ext-link></mixed-citation></ref><ref id="B15"><mixed-citation xmlns:xlink="http://www.w3.org/1999/xlink" xlink:type="simple"><person-group><name name-style="western"><surname>Lestage</surname><given-names>JA</given-names></name></person-group> (<year>1921</year>) <article-title>Les Ephéméres indo-chinoises.</article-title><source>Annales de la Société Entomologique de Belgique</source><volume>61</volume>: <fpage>211</fpage>–<lpage>222</lpage>.</mixed-citation></ref></ref-list></tp:taxon-treatment>
