# Supplementary material for: ﻿Taxonomic review of the Oriental genus Polyplocia Lestage, 1921 (Ephemeroptera, Euthyplociidae), with two new records for Thailand
Source: Zookeys. 2023 Sep 11;1179:197–217. doi: 10.3897/zookeys.1179.107312 (PMC10507445; doi:10.3897/zookeys.1179.107312)
Supplement: XML Treatment for Polyplocia campylociella [file zookeys.1179.107312-treatment3.xml]

<!DOCTYPE tp:taxon-treatment
  PUBLIC "-//TaxonX//DTD Taxonomic Treatment Publishing DTD v0 20100105//EN" "tax-treatment-NSO.dtd">
<tp:taxon-treatment xmlns:tp="http://www.plazi.org/taxpub"><tp:treatment-meta><kwd-group><label>Taxon classification</label><kwd>
                <named-content content-type="kingdom">Animalia</named-content>
              </kwd><kwd>
                <named-content content-type="order">Ephemeroptera</named-content>
              </kwd><kwd>
                <named-content content-type="family">Euthyplociidae</named-content>
              </kwd></kwd-group><mixed-citation publication-type="journal"><person-group><name><surname>Kwanboon</surname><given-names>Sedtawut</given-names></name><name><surname>Boonsoong</surname><given-names>Boonsatien</given-names></name><name><surname>Suttinun</surname><given-names>Chanaporn</given-names></name></person-group><article-title>﻿Taxonomic review of the Oriental genus <italic><tp:taxon-name><tp:taxon-name-part taxon-name-part-type="genus" reg="Polyplocia">Polyplocia</tp:taxon-name-part></tp:taxon-name></italic> Lestage, 1921 (<tp:taxon-name><tp:taxon-name-part taxon-name-part-type="order">Ephemeroptera</tp:taxon-name-part></tp:taxon-name>, <tp:taxon-name><tp:taxon-name-part taxon-name-part-type="family">Euthyplociidae</tp:taxon-name-part></tp:taxon-name>), with two new records for Thailand</article-title><source>Zookeys</source><day>11</day><month>09</month><year>2023</year><volume>1179</volume><fpage>197</fpage><lpage>217</lpage><pub-id pub-id-type="doi">10.3897/zookeys.1179.107312</pub-id></mixed-citation></tp:treatment-meta><tp:nomenclature><label>﻿</label><tp:taxon-name>
              <object-id xmlns:xlink="http://www.w3.org/1999/xlink" content-type="arpha" xlink:type="simple">627CA3DE-50D0-57F8-9981-81530FE75950</object-id>
              <tp:taxon-name-part taxon-name-part-type="genus" reg="Polyplocia">Polyplocia</tp:taxon-name-part>
              <tp:taxon-name-part taxon-name-part-type="species" reg="campylociella">campylociella</tp:taxon-name-part>
            </tp:taxon-name><tp:taxon-authority>Ulmer, 1939</tp:taxon-authority><tp:nomenclature-citation-list><tp:nomenclature-citation><tp:taxon-name>
                  <tp:taxon-name-part taxon-name-part-type="genus" reg="Polyplocia"/>
                  <tp:taxon-name-part taxon-name-part-type="species" reg="crassinervis"/>
                </tp:taxon-name><comment>= <tp:taxon-name><tp:taxon-name-part taxon-name-part-type="genus" reg="Polyplocia">P.</tp:taxon-name-part><tp:taxon-name-part taxon-name-part-type="species" reg="crassinervis">crassinervis</tp:taxon-name-part></tp:taxon-name> Ulmer, 1939 (<xref ref-type="bibr" rid="B6">Demoulin 1953</xref>). </comment></tp:nomenclature-citation><tp:nomenclature-citation><tp:taxon-name>
                  <tp:taxon-name-part taxon-name-part-type="genus" reg="Polyplocia">Polyplocia</tp:taxon-name-part>
                  <tp:taxon-name-part taxon-name-part-type="species" reg="campylociella">campylociella</tp:taxon-name-part>
                </tp:taxon-name><comment>Ulmer, 1939: 468, figs 10–11, original description (female subimago).</comment></tp:nomenclature-citation><tp:nomenclature-citation><tp:taxon-name>
                  <tp:taxon-name-part taxon-name-part-type="genus" reg="Polyplocia">Polyplocia</tp:taxon-name-part>
                  <tp:taxon-name-part taxon-name-part-type="species" reg="crassinervis">crassinervis</tp:taxon-name-part>
                </tp:taxon-name><comment>Ulmer, 1939: 470, figs 12–15, male subimago).</comment></tp:nomenclature-citation><tp:nomenclature-citation><tp:taxon-name>
                  <tp:taxon-name-part taxon-name-part-type="genus" reg="Polyplocia">Polyplocia</tp:taxon-name-part>
                  <tp:taxon-name-part taxon-name-part-type="species" reg="crassinervis">crassinervis</tp:taxon-name-part>
                </tp:taxon-name><comment>(<xref ref-type="bibr" rid="B5">Demoulin 1952</xref>: 18, fig. 4, male imago).</comment></tp:nomenclature-citation><tp:nomenclature-citation><tp:taxon-name>
                  <tp:taxon-name-part taxon-name-part-type="genus" reg="Polyplocia">Polyplocia</tp:taxon-name-part>
                  <tp:taxon-name-part taxon-name-part-type="species" reg="campylociella">campylociella</tp:taxon-name-part>
                </tp:taxon-name><comment>(<xref ref-type="bibr" rid="B6">Demoulin 1953</xref>: 1, fig. 1, female imago = <tp:taxon-name><tp:taxon-name-part taxon-name-part-type="genus" reg="Polyplocia">P.</tp:taxon-name-part><tp:taxon-name-part taxon-name-part-type="species" reg="crassinervis">crassinervis</tp:taxon-name-part></tp:taxon-name>).</comment></tp:nomenclature-citation><tp:nomenclature-citation><tp:taxon-name>
                  <tp:taxon-name-part taxon-name-part-type="genus" reg="Polyplocia">Polyplocia</tp:taxon-name-part>
                  <tp:taxon-name-part taxon-name-part-type="species" reg="campylociella">campylociella</tp:taxon-name-part>
                </tp:taxon-name><comment>(<xref ref-type="bibr" rid="B7">Demoulin 1966</xref>: 137, fig. 1, immature nymph).</comment></tp:nomenclature-citation><tp:nomenclature-citation><tp:taxon-name>
                  <tp:taxon-name-part taxon-name-part-type="genus" reg="Polyplocia">Polyplocia</tp:taxon-name-part>
                  <tp:taxon-name-part taxon-name-part-type="species" reg="campylociella">campylociella</tp:taxon-name-part>
                </tp:taxon-name><comment>(<xref ref-type="bibr" rid="B9">Gonçalves and Peters 2016</xref>: 558, male and female imago).</comment></tp:nomenclature-citation></tp:nomenclature-citation-list></tp:nomenclature><tp:treatment-sec sec-type="material" id="SECID0EO3AE"><title>Material examined.</title><p><bold>Malaysia</bold>: One immature nymph in alcohol, deposited in <abbrev xmlns:xlink="http://www.w3.org/1999/xlink" xlink:title="Zoological Museum at Kasetsart University in Bangkok" id="ABBRID0EW3AE" xlink:type="simple">ZMKU</abbrev>, Sarawak, Marudi district, Miri division, Gunung Mulu, Sungai Paku, <named-content xmlns:xlink="http://www.w3.org/1999/xlink" content-type="dwc:verbatimCoordinates" xlink:type="simple"><named-content content-type="geo-json" specific-use="{&#34;type&#34;:&#34;Point&#34;,&#34;coordinates&#34;:[114.836639,4.047500]}" id="NCID0E43AE" xlink:type="simple">4°02'51.0"N, 114°50'11.9"E</named-content></named-content>, ~240 m, 13.VI.2023, B. Boonsoong leg.</p></tp:treatment-sec><tp:treatment-sec sec-type="diagnosis" id="SECID0EC4AE"><title>Diagnosis.</title><p>The imago of <italic><tp:taxon-name><tp:taxon-name-part taxon-name-part-type="genus" reg="Polyplocia">P.</tp:taxon-name-part><tp:taxon-name-part taxon-name-part-type="species" reg="campylociella">campylociella</tp:taxon-name-part></tp:taxon-name></italic> can be distinguished from those of other <italic><tp:taxon-name><tp:taxon-name-part taxon-name-part-type="genus" reg="Polyplocia">Polyplocia</tp:taxon-name-part></tp:taxon-name></italic> species based on the following characteristics: i) wings with dark clouds around cross veins and margins, ii) membrane of forewing with little dark colour on C and Sc fields, iii) styliger plate rounded, and iv) penis V-shaped without dorsal spine (<xref ref-type="bibr" rid="B5">Demoulin 1952</xref>).</p></tp:treatment-sec><tp:treatment-sec sec-type="description" id="SECID0E54AE"><title>Description.</title><p><bold>Male imago.</bold> See <xref ref-type="bibr" rid="B5">Demoulin (1952)</xref>.</p><p><bold>Female imago.</bold> See <xref ref-type="bibr" rid="B6">Demoulin (1953)</xref>.</p><p><bold>Nymph.</bold> See <xref ref-type="bibr" rid="B7">Demoulin (1966)</xref>. In this study, only one immature nymph was collected. The specimen possessed a pair of anterolateral black marks on abdominal sterna. <abbrev xmlns:xlink="http://www.w3.org/1999/xlink" xlink:title="Cytochrome c oxidase subunit I" id="ABBRID0E15AE" xlink:type="simple">COI</abbrev> sequences were analysed from the sample.</p></tp:treatment-sec><tp:treatment-sec sec-type="distribution" id="SECID0E55AE"><title>Distribution.</title><p>Malaysia (Sarawak), Indonesia (Sambas).</p></tp:treatment-sec><tp:treatment-sec sec-type="remarks" id="SECID0ED6AE"><title>Remarks.</title><p>The possible nymph of <italic><tp:taxon-name><tp:taxon-name-part taxon-name-part-type="genus" reg="Polyplocia">P.</tp:taxon-name-part><tp:taxon-name-part taxon-name-part-type="species" reg="campylociella">campylociella</tp:taxon-name-part></tp:taxon-name></italic> was described based on one immature nymph by <xref ref-type="bibr" rid="B7">Demoulin (1966)</xref> from Sambas (Indonesia). Additional illustrations of <italic><tp:taxon-name><tp:taxon-name-part taxon-name-part-type="genus" reg="Polyplocia">P.</tp:taxon-name-part><tp:taxon-name-part taxon-name-part-type="species" reg="campylociella">campylociella</tp:taxon-name-part></tp:taxon-name></italic> are provided in <xref ref-type="bibr" rid="B17">Miller et al. (2018)</xref> and <xref ref-type="bibr" rid="B10">Jacobus et al. (2019)</xref>. The distribution of <italic><tp:taxon-name><tp:taxon-name-part taxon-name-part-type="genus" reg="Polyplocia">P.</tp:taxon-name-part><tp:taxon-name-part taxon-name-part-type="species" reg="campylociella">campylociella</tp:taxon-name-part></tp:taxon-name></italic> is limited to Insular Asia.</p></tp:treatment-sec><ref-list><ref id="B6"><mixed-citation xmlns:xlink="http://www.w3.org/1999/xlink" xlink:type="simple"><person-group><name name-style="western"><surname>Demoulin</surname><given-names>G</given-names></name></person-group> (<year>1953</year>) <article-title>A propos des <italic><tp:taxon-name><tp:taxon-name-part taxon-name-part-type="genus">Polyplocia</tp:taxon-name-part></tp:taxon-name></italic> de Borneo (Insectes Ephéméroptères).</article-title><source>Bulletin de l’Institut Royal des Sciences Naturelles de Belgique</source><volume>29</volume>(<issue>19</issue>): <fpage>1</fpage>–<lpage>12</lpage>.</mixed-citation></ref><ref id="B5"><mixed-citation xmlns:xlink="http://www.w3.org/1999/xlink" xlink:type="simple"><person-group><name name-style="western"><surname>Demoulin</surname><given-names>G</given-names></name></person-group> (<year>1952</year>) <article-title>Contibution à l’étude des <tp:taxon-name><tp:taxon-name-part taxon-name-part-type="family">Ephoronidae</tp:taxon-name-part></tp:taxon-name><tp:taxon-name><tp:taxon-name-part taxon-name-part-type="subfamily">Euthyplociinae</tp:taxon-name-part></tp:taxon-name> (Insectes Ephéméroptères).</article-title><source>Bulletin de l’Institut Royal des Sciences Naturelles de Belgique</source><volume>28</volume>(<issue>45</issue>): <fpage>1</fpage>–<lpage>22</lpage>.</mixed-citation></ref><ref id="B7"><mixed-citation xmlns:xlink="http://www.w3.org/1999/xlink" xlink:type="simple"><person-group><name name-style="western"><surname>Demoulin</surname><given-names>G</given-names></name></person-group> (<year>1966</year>) <article-title>Contribution à l’étude des <tp:taxon-name><tp:taxon-name-part taxon-name-part-type="family">Euthyplociidae</tp:taxon-name-part></tp:taxon-name> III (Insectes Ephéméroptères).</article-title><source>Zoölogische Mededeelingen</source><volume>41</volume>(<issue>7</issue>): <fpage>137</fpage>–<lpage>141</lpage>.</mixed-citation></ref><ref id="B9"><mixed-citation xmlns:xlink="http://www.w3.org/1999/xlink" xlink:type="simple"><person-group><name name-style="western"><surname>Gonçalves</surname><given-names>IC</given-names></name><name name-style="western"><surname>Peters</surname><given-names>JG</given-names></name></person-group> (<year>2016</year>) <article-title>A new species of <italic><tp:taxon-name><tp:taxon-name-part taxon-name-part-type="genus">Polyplocia</tp:taxon-name-part></tp:taxon-name></italic> Lestage from Malaysia with comments on the genus (<tp:taxon-name><tp:taxon-name-part taxon-name-part-type="order">Ephemeroptera</tp:taxon-name-part></tp:taxon-name>, <tp:taxon-name><tp:taxon-name-part taxon-name-part-type="family">Euthyplociidae</tp:taxon-name-part></tp:taxon-name>, <tp:taxon-name><tp:taxon-name-part taxon-name-part-type="subfamily">Euthyplociinae</tp:taxon-name-part></tp:taxon-name>).</article-title><source>Zootaxa</source><volume>4184</volume>(<issue>3</issue>): <fpage>553</fpage>–<lpage>560</lpage>. <ext-link xlink:href="10.11646/zootaxa.4184.3.9" ext-link-type="doi" xlink:type="simple">https://doi.org/10.11646/zootaxa.4184.3.9</ext-link></mixed-citation></ref><ref id="B17"><mixed-citation xmlns:xlink="http://www.w3.org/1999/xlink" xlink:type="simple"><person-group><name name-style="western"><surname>Miller</surname><given-names>DB</given-names></name><name name-style="western"><surname>Bartlett</surname><given-names>S</given-names></name><name name-style="western"><surname>Sartori</surname><given-names>M</given-names></name><name name-style="western"><surname>Breinholt</surname><given-names>JW</given-names></name><name name-style="western"><surname>Ogden</surname><given-names>TH</given-names></name></person-group> (<year>2018</year>) <article-title>Anchored phylogenomics of burrowing mayflies (<tp:taxon-name><tp:taxon-name-part taxon-name-part-type="order">Ephemeroptera</tp:taxon-name-part></tp:taxon-name>) and the evolution of tusks.</article-title><source>Systematic Entomology</source><volume>43</volume>(<issue>4</issue>): <fpage>692</fpage>–<lpage>701</lpage>. <ext-link xlink:href="10.1111/syen.12298" ext-link-type="doi" xlink:type="simple">https://doi.org/10.1111/syen.12298</ext-link></mixed-citation></ref><ref id="B10"><mixed-citation xmlns:xlink="http://www.w3.org/1999/xlink" xlink:type="simple"><person-group><name name-style="western"><surname>Jacobus</surname><given-names>LM</given-names></name><name name-style="western"><surname>Macadam</surname><given-names>CR</given-names></name><name name-style="western"><surname>Sartori</surname><given-names>M</given-names></name></person-group> (<year>2019</year>) <article-title>Mayflies (<tp:taxon-name><tp:taxon-name-part taxon-name-part-type="order">Ephemeroptera</tp:taxon-name-part></tp:taxon-name>) and Their Contributions to Ecosystem Services.</article-title><source>Insects</source><volume>10</volume>(<issue>6</issue>): <fpage>170</fpage>. <ext-link xlink:href="10.3390/insects10060170" ext-link-type="doi" xlink:type="simple">https://doi.org/10.3390/insects10060170</ext-link></mixed-citation></ref></ref-list></tp:taxon-treatment>
