# Supplementary material for: ﻿Taxonomic review of the Oriental genus Polyplocia Lestage, 1921 (Ephemeroptera, Euthyplociidae), with two new records for Thailand
Source: Zookeys. 2023 Sep 11;1179:197–217. doi: 10.3897/zookeys.1179.107312 (PMC10507445; doi:10.3897/zookeys.1179.107312)
Supplement: XML Treatment for Polyplocia nebulosa [file zookeys.1179.107312-treatment4.xml]

<!DOCTYPE tp:taxon-treatment
  PUBLIC "-//TaxonX//DTD Taxonomic Treatment Publishing DTD v0 20100105//EN" "tax-treatment-NSO.dtd">
<tp:taxon-treatment xmlns:tp="http://www.plazi.org/taxpub"><tp:treatment-meta><kwd-group><label>Taxon classification</label><kwd>
                <named-content content-type="kingdom">Animalia</named-content>
              </kwd><kwd>
                <named-content content-type="order">Ephemeroptera</named-content>
              </kwd><kwd>
                <named-content content-type="family">Euthyplociidae</named-content>
              </kwd></kwd-group><mixed-citation publication-type="journal"><person-group><name><surname>Kwanboon</surname><given-names>Sedtawut</given-names></name><name><surname>Boonsoong</surname><given-names>Boonsatien</given-names></name><name><surname>Suttinun</surname><given-names>Chanaporn</given-names></name></person-group><article-title>﻿Taxonomic review of the Oriental genus <italic><tp:taxon-name><tp:taxon-name-part taxon-name-part-type="genus" reg="Polyplocia">Polyplocia</tp:taxon-name-part></tp:taxon-name></italic> Lestage, 1921 (<tp:taxon-name><tp:taxon-name-part taxon-name-part-type="order">Ephemeroptera</tp:taxon-name-part></tp:taxon-name>, <tp:taxon-name><tp:taxon-name-part taxon-name-part-type="family">Euthyplociidae</tp:taxon-name-part></tp:taxon-name>), with two new records for Thailand</article-title><source>Zookeys</source><day>11</day><month>09</month><year>2023</year><volume>1179</volume><fpage>197</fpage><lpage>217</lpage><pub-id pub-id-type="doi">10.3897/zookeys.1179.107312</pub-id></mixed-citation></tp:treatment-meta><tp:nomenclature><label>﻿</label><tp:taxon-name>
              <object-id xmlns:xlink="http://www.w3.org/1999/xlink" content-type="arpha" xlink:type="simple">09A7B00C-3978-5511-B894-15EE9C5E3465</object-id>
              <tp:taxon-name-part taxon-name-part-type="genus" reg="Polyplocia">Polyplocia</tp:taxon-name-part>
              <tp:taxon-name-part taxon-name-part-type="species" reg="nebulosa">nebulosa</tp:taxon-name-part>
            </tp:taxon-name><tp:taxon-authority>Gonçalves &amp; Peters, 2016</tp:taxon-authority><xref ref-type="fig" rid="F2">Figs 2</xref><xref ref-type="fig" rid="F3">, 3</xref><tp:nomenclature-citation-list><tp:nomenclature-citation><tp:taxon-name>
                  <tp:taxon-name-part taxon-name-part-type="genus" reg="Polyplocia">Polyplocia</tp:taxon-name-part>
                  <tp:taxon-name-part taxon-name-part-type="species" reg="nebulosa">nebulosa</tp:taxon-name-part>
                </tp:taxon-name><comment>Gonçalves &amp; Peters, 2016: 554, figs 1–21, original description (male and female imago, female subimago, egg, possible nymph).</comment></tp:nomenclature-citation></tp:nomenclature-citation-list></tp:nomenclature><tp:treatment-sec sec-type="material" id="SECID0ERCAG"><title>Material examined.</title><p><bold>Thailand</bold>: Two nymph in alcohol, deposited in <abbrev xmlns:xlink="http://www.w3.org/1999/xlink" xlink:title="Zoological Museum at Kasetsart University in Bangkok" id="ABBRID0EZCAG" xlink:type="simple">ZMKU</abbrev>, Kanchanaburi province, Thong Pha Phum district, Pat Sadu Klang, <named-content xmlns:xlink="http://www.w3.org/1999/xlink" content-type="dwc:verbatimCoordinates" xlink:type="simple"><named-content content-type="geo-json" specific-use="{&#34;type&#34;:&#34;Point&#34;,&#34;coordinates&#34;:[98.576194,14.553000]}" id="NCID0EADAG" xlink:type="simple">14°33'10.8"N, 98°33'94.3"E</named-content></named-content>, 349 m, 20.II.2016, B. Boonsoong leg. Three nymphs in alcohol, deposited in <abbrev xmlns:xlink="http://www.w3.org/1999/xlink" xlink:title="Zoological Museum at Kasetsart University in Bangkok" id="ABBRID0EFDAG" xlink:type="simple">ZMKU</abbrev>, Phetchaburi province, Kaeng Krachan district, Ban Krang river, <named-content xmlns:xlink="http://www.w3.org/1999/xlink" content-type="dwc:verbatimCoordinates" xlink:type="simple"><named-content content-type="geo-json" specific-use="{&#34;type&#34;:&#34;Point&#34;,&#34;coordinates&#34;:[99.256389,12.481444]}" id="NCID0EMDAG" xlink:type="simple">12°28'53.2"N, 99°15'23.0"E</named-content></named-content>, 386 m, 11.II.2023, A. Vitheepradit leg.</p></tp:treatment-sec><tp:treatment-sec sec-type="diagnosis" id="SECID0ERDAG"><title>Diagnosis.</title><p><bold>Imago</bold>: i) wings with longitudinal veins light brown and cross veins brown, cross veins with narrow dark brown clouds and margins tinged with brown, ii) sterna II–IX with a pair of blackish brown anterolateral marks, iii) penes broad, T-shaped, fused, with medial groove extending from apex to half-length of penes; large laterally projecting lobes apically rounded with a small dorsolateral spine; basal outer margin of each lobe sclerotized, iv) styliger plate short and straight, not projected posteriorly, and v) eggs 265–267 μm in length and 170–186 μm in width, barrel shaped, without polar caps or other attachment structures, with one visible micropyle and chorion forming an irregular mesh with raised ridges, mesh size from 3.8–8.0 μm (<xref ref-type="bibr" rid="B9">Gonçalves and Peters 2016</xref>). <bold>Nymph</bold>: i) larger spines on distal ½ of tusk, and ii) sterna with a pair of anterolateral black marks (<xref ref-type="bibr" rid="B9">Gonçalves and Peters 2016</xref>).</p></tp:treatment-sec><tp:treatment-sec sec-type="description" id="SECID0EDEAG"><title>Description.</title><p><bold>Male imago.</bold> See <xref ref-type="bibr" rid="B9">Gonçalves and Peters (2016)</xref>.</p><p><bold>Female imago.</bold> See <xref ref-type="bibr" rid="B9">Gonçalves and Peters (2016)</xref>.</p><p><bold>Nymph.</bold> See <xref ref-type="bibr" rid="B9">Gonçalves and Peters (2016)</xref>.</p></tp:treatment-sec><tp:treatment-sec sec-type="description" id="SECID0E6EAG"><title>Additional description.</title><p>Mandibular tusks (Fig. <xref ref-type="fig" rid="F3">3E</xref>) strongly arched inward (20.7° in curvature, for angle measurement see <xref ref-type="bibr" rid="B14">Kwanboon et al. (2021)</xref>). Labrum (Fig. <xref ref-type="fig" rid="F3">3A</xref>): median concave with shallow emargination, with long and short setae on sub-basal, subapical and anterior margins. Hypopharynx (Fig. <xref ref-type="fig" rid="F3">3B</xref>): lingua cordiform, superlingua slightly extended laterally with dense setae on distal margin. Labium (Fig. <xref ref-type="fig" rid="F3">3C</xref>): paraglossae with dense setae on ventral margin, meet above glossae; glossae drop-shaped; palpi with long setae on outer margin; 3<sup>rd</sup> segment much broader, acutely rounded at the apex. Maxilla as in Fig. <xref ref-type="fig" rid="F3">3D</xref>: 1<sup>st</sup> segment with a few fine setae on outer margin; 2<sup>nd</sup> segment with long hair-like setae in both inner and outer margin; 3<sup>rd</sup> segment long, at least 2× longer than 2<sup>nd</sup> segment, apically pointed with numerous long, hair-like setae.</p><fig id="F2" position="float" orientation="portrait"><object-id xmlns:xlink="http://www.w3.org/1999/xlink" content-type="doi" xlink:type="simple">10.3897/zookeys.1179.107312.figure2</object-id><object-id xmlns:xlink="http://www.w3.org/1999/xlink" content-type="arpha" xlink:type="simple">D2EC0CBE-C345-55FC-8F84-36742D9E2776</object-id><label>Figure 2.</label><caption><p>Habitus of nymph of <italic><tp:taxon-name><tp:taxon-name-part taxon-name-part-type="genus" reg="Polyplocia">Polyplocia</tp:taxon-name-part><tp:taxon-name-part taxon-name-part-type="species" reg="nebulosa">nebulosa</tp:taxon-name-part></tp:taxon-name></italic>: <bold>A</bold> dorsal view <bold>B</bold> ventral view.</p></caption><graphic xmlns:xlink="http://www.w3.org/1999/xlink" xlink:href="zookeys-1179-197_article-107312__-g002.jpg" position="float" orientation="portrait" xlink:type="simple" id="oo_904208.jpg"><uri content-type="original_file" xlink:type="simple">https://binary.pensoft.net/fig/904208</uri></graphic></fig><fig id="F3" position="float" orientation="portrait"><object-id xmlns:xlink="http://www.w3.org/1999/xlink" content-type="doi" xlink:type="simple">10.3897/zookeys.1179.107312.figure3</object-id><object-id xmlns:xlink="http://www.w3.org/1999/xlink" content-type="arpha" xlink:type="simple">F9FAAA55-9A9D-5578-B741-84863A04898A</object-id><label>Figure 3.</label><caption><p><italic><tp:taxon-name><tp:taxon-name-part taxon-name-part-type="genus" reg="Polyplocia">Polyplocia</tp:taxon-name-part><tp:taxon-name-part taxon-name-part-type="species" reg="nebulosa">nebulosa</tp:taxon-name-part></tp:taxon-name></italic>, nymphal morphology: <bold>A</bold> labrum (dorsal view) <bold>B</bold> hypopharynx (ventral view) <bold>C</bold> labium (ventral view) <bold>D</bold> left maxilla (ventral view) <bold>E</bold> mandibular tusk. Scale bar: 0.5 mm.</p></caption><graphic xmlns:xlink="http://www.w3.org/1999/xlink" xlink:href="zookeys-1179-197_article-107312__-g003.jpg" position="float" orientation="portrait" xlink:type="simple" id="oo_904209.jpg"><uri content-type="original_file" xlink:type="simple">https://binary.pensoft.net/fig/904209</uri></graphic></fig></tp:treatment-sec><tp:treatment-sec sec-type="distribution" id="SECID0EFIAG"><title>Distribution.</title><p>Malaysia (Sabah), Thailand (Kanchanaburi, Phetchaburi).</p></tp:treatment-sec><ref-list><ref id="B9"><mixed-citation xmlns:xlink="http://www.w3.org/1999/xlink" xlink:type="simple"><person-group><name name-style="western"><surname>Gonçalves</surname><given-names>IC</given-names></name><name name-style="western"><surname>Peters</surname><given-names>JG</given-names></name></person-group> (<year>2016</year>) <article-title>A new species of <italic><tp:taxon-name><tp:taxon-name-part taxon-name-part-type="genus">Polyplocia</tp:taxon-name-part></tp:taxon-name></italic> Lestage from Malaysia with comments on the genus (<tp:taxon-name><tp:taxon-name-part taxon-name-part-type="order">Ephemeroptera</tp:taxon-name-part></tp:taxon-name>, <tp:taxon-name><tp:taxon-name-part taxon-name-part-type="family">Euthyplociidae</tp:taxon-name-part></tp:taxon-name>, <tp:taxon-name><tp:taxon-name-part taxon-name-part-type="subfamily">Euthyplociinae</tp:taxon-name-part></tp:taxon-name>).</article-title><source>Zootaxa</source><volume>4184</volume>(<issue>3</issue>): <fpage>553</fpage>–<lpage>560</lpage>. <ext-link xlink:href="10.11646/zootaxa.4184.3.9" ext-link-type="doi" xlink:type="simple">https://doi.org/10.11646/zootaxa.4184.3.9</ext-link></mixed-citation></ref><ref id="B14"><mixed-citation xmlns:xlink="http://www.w3.org/1999/xlink" xlink:type="simple"><person-group><name name-style="western"><surname>Kwanboon</surname><given-names>S</given-names></name><name name-style="western"><surname>Sartori</surname><given-names>M</given-names></name><name name-style="western"><surname>Boonsoong</surname><given-names>B</given-names></name></person-group> (<year>2021</year>) <article-title><tp:taxon-name><tp:taxon-name-part taxon-name-part-type="family">Behningiidae</tp:taxon-name-part></tp:taxon-name> and <tp:taxon-name><tp:taxon-name-part taxon-name-part-type="family">Potamanthidae</tp:taxon-name-part></tp:taxon-name> (<tp:taxon-name><tp:taxon-name-part taxon-name-part-type="class">Insecta</tp:taxon-name-part></tp:taxon-name>, <tp:taxon-name><tp:taxon-name-part taxon-name-part-type="order">Ephemeroptera</tp:taxon-name-part></tp:taxon-name>) in Thailand.</article-title><source>ZooKeys</source><volume>1067</volume>: <fpage>57</fpage>–<lpage>82</lpage>. <ext-link xlink:href="10.3897/zookeys.1067.72779" ext-link-type="doi" xlink:type="simple">https://doi.org/10.3897/zookeys.1067.72779</ext-link></mixed-citation></ref></ref-list></tp:taxon-treatment>
