# Supplementary material for: ﻿Taxonomic review of the Oriental genus Polyplocia Lestage, 1921 (Ephemeroptera, Euthyplociidae), with two new records for Thailand
Source: Zookeys. 2023 Sep 11;1179:197–217. doi: 10.3897/zookeys.1179.107312 (PMC10507445; doi:10.3897/zookeys.1179.107312)
Supplement: XML Treatment for Polyplocia orientalis [file zookeys.1179.107312-treatment5.xml]

<!DOCTYPE tp:taxon-treatment
  PUBLIC "-//TaxonX//DTD Taxonomic Treatment Publishing DTD v0 20100105//EN" "tax-treatment-NSO.dtd">
<tp:taxon-treatment xmlns:tp="http://www.plazi.org/taxpub"><tp:treatment-meta><kwd-group><label>Taxon classification</label><kwd>
                <named-content content-type="kingdom">Animalia</named-content>
              </kwd><kwd>
                <named-content content-type="order">Ephemeroptera</named-content>
              </kwd><kwd>
                <named-content content-type="family">Euthyplociidae</named-content>
              </kwd></kwd-group><mixed-citation publication-type="journal"><person-group><name><surname>Kwanboon</surname><given-names>Sedtawut</given-names></name><name><surname>Boonsoong</surname><given-names>Boonsatien</given-names></name><name><surname>Suttinun</surname><given-names>Chanaporn</given-names></name></person-group><article-title>﻿Taxonomic review of the Oriental genus <italic><tp:taxon-name><tp:taxon-name-part taxon-name-part-type="genus" reg="Polyplocia">Polyplocia</tp:taxon-name-part></tp:taxon-name></italic> Lestage, 1921 (<tp:taxon-name><tp:taxon-name-part taxon-name-part-type="order">Ephemeroptera</tp:taxon-name-part></tp:taxon-name>, <tp:taxon-name><tp:taxon-name-part taxon-name-part-type="family">Euthyplociidae</tp:taxon-name-part></tp:taxon-name>), with two new records for Thailand</article-title><source>Zookeys</source><day>11</day><month>09</month><year>2023</year><volume>1179</volume><fpage>197</fpage><lpage>217</lpage><pub-id pub-id-type="doi">10.3897/zookeys.1179.107312</pub-id></mixed-citation></tp:treatment-meta><tp:nomenclature><label>﻿</label><tp:taxon-name>
              <object-id xmlns:xlink="http://www.w3.org/1999/xlink" content-type="arpha" xlink:type="simple">29CF4B22-8A17-52A6-A20A-2A2817A60108</object-id>
              <tp:taxon-name-part taxon-name-part-type="genus" reg="Polyplocia">Polyplocia</tp:taxon-name-part>
              <tp:taxon-name-part taxon-name-part-type="species" reg="orientalis">orientalis</tp:taxon-name-part>
            </tp:taxon-name><tp:taxon-authority>Nguyen &amp; Bae, 2003</tp:taxon-authority><xref ref-type="fig" rid="F4">Figs 4</xref><xref ref-type="fig" rid="F5">, 5</xref><xref ref-type="fig" rid="F6">, 6</xref><tp:nomenclature-citation-list><tp:nomenclature-citation><tp:taxon-name>
                  <tp:taxon-name-part taxon-name-part-type="genus" reg="Polyplocia">Polyplocia</tp:taxon-name-part>
                  <tp:taxon-name-part taxon-name-part-type="species" reg="orientalis">orientalis</tp:taxon-name-part>
                </tp:taxon-name><comment>Nguyen &amp; Bae, 2003a: 280, figs 1–2, original description (nymph).</comment></tp:nomenclature-citation><tp:nomenclature-citation><tp:taxon-name>
                  <tp:taxon-name-part taxon-name-part-type="genus" reg="Polyplocia">Polyplocia</tp:taxon-name-part>
                  <tp:taxon-name-part taxon-name-part-type="species" reg="orientalis">orientalis</tp:taxon-name-part>
                </tp:taxon-name><comment>(<xref ref-type="bibr" rid="B9">Gonçalves and Peters 2016</xref>: 558, nymph).</comment></tp:nomenclature-citation><tp:nomenclature-citation><tp:taxon-name>
                  <tp:taxon-name-part taxon-name-part-type="genus" reg="Polyplocia">Polyplocia</tp:taxon-name-part>
                </tp:taxon-name><comment>spp. (<xref ref-type="bibr" rid="B9">Gonçalves and Peters 2016</xref>: 558, possible nymph (Thailand)).</comment></tp:nomenclature-citation><tp:nomenclature-citation><tp:taxon-name>
                  <tp:taxon-name-part taxon-name-part-type="genus" reg="Polyplocia">Polyplocia</tp:taxon-name-part>
                  <tp:taxon-name-part taxon-name-part-type="species" reg="orientalis">orientalis</tp:taxon-name-part>
                </tp:taxon-name><comment>(<xref ref-type="bibr" rid="B27">Zheng et al. 2023</xref>: 2, figs 1–9, male and female imago, egg, nymph).</comment></tp:nomenclature-citation></tp:nomenclature-citation-list></tp:nomenclature><tp:treatment-sec sec-type="material" id="SECID0EYLAG"><title>Material examined.</title><p><bold>Thailand</bold>: Eleven nymphs in alcohol, deposited in <abbrev xmlns:xlink="http://www.w3.org/1999/xlink" xlink:title="Zoological Museum at Kasetsart University in Bangkok" id="ABBRID0EAMAG" xlink:type="simple">ZMKU</abbrev>, Chiang Rai province, Phan district, Pu Kaeng waterfall, <named-content xmlns:xlink="http://www.w3.org/1999/xlink" content-type="dwc:verbatimCoordinates" xlink:type="simple"><named-content content-type="geo-json" specific-use="{&#34;type&#34;:&#34;Point&#34;,&#34;coordinates&#34;:[99.706556,19.448250]}" id="NCID0EHMAG" xlink:type="simple">19°26'53.7"N, 99°41'83.6"E</named-content></named-content>, 540 m, 5.III.2021, S. Kwanboon leg. Three nymphs in alcohol, deposited in <named-content xmlns:xlink="http://www.w3.org/1999/xlink" content-type="dwc:institutional_code" xlink:title="Veterinary Anatomy and Pathology Museum, Chiang Mai University" xlink:href="http://grbio.org/institution/chiang-mai-university" xlink:type="simple">VMCMU</named-content>, Chiang Rai province, Phan district, Pu Kaeng waterfall, <named-content xmlns:xlink="http://www.w3.org/1999/xlink" content-type="dwc:verbatimCoordinates" xlink:type="simple"><named-content content-type="geo-json" specific-use="{&#34;type&#34;:&#34;Point&#34;,&#34;coordinates&#34;:[99.706556,19.448250]}" id="NCID0ETMAG" xlink:type="simple">19°26'53.7"N, 99°41'83.6"E</named-content></named-content>, 540 m, 29.I.2023, S. Chanaporn leg. Two nymphs in alcohol, deposited in <abbrev xmlns:xlink="http://www.w3.org/1999/xlink" xlink:title="Zoological Museum at Kasetsart University in Bangkok" id="ABBRID0EYMAG" xlink:type="simple">ZMKU</abbrev>, Thailand, Chiang Mai province, Chiang Dao district, Huay Mae Mae, <named-content xmlns:xlink="http://www.w3.org/1999/xlink" content-type="dwc:verbatimCoordinates" xlink:type="simple"><named-content content-type="geo-json" specific-use="{&#34;type&#34;:&#34;Point&#34;,&#34;coordinates&#34;:[99.990167,19.325306]}" id="NCID0E6MAG" xlink:type="simple">19°19'31.1"N, 99°58'84.6"E</named-content></named-content>, 809 m, 20.XI.2018, C. Damrong leg.</p></tp:treatment-sec><tp:treatment-sec sec-type="diagnosis" id="SECID0EENAG"><title>Diagnosis.</title><p><bold>Imago</bold>: i) membrane of wings transparent and colourless, and ii) T-shaped male penis with apical depression on both lobes (<xref ref-type="bibr" rid="B27">Zheng et al. 2023</xref>). <bold>Nymph</bold>: i) large body size (25.0–46.4 mm), ii) yellowish abdominal sterna without anterolateral black mark, iii) spines on 1/3 of tusk length distally, and iv) apically expanded dorsal lobe of gill I (<xref ref-type="bibr" rid="B18">Nguyen and Bae 2003a</xref>; <xref ref-type="bibr" rid="B27">Zheng et al. 2023</xref>).</p></tp:treatment-sec><tp:treatment-sec sec-type="description" id="SECID0E1NAG"><title>Description.</title><p><bold>Male imago.</bold> See <xref ref-type="bibr" rid="B27">Zheng et al. (2023)</xref>.</p><p><bold>Female imago.</bold> See <xref ref-type="bibr" rid="B27">Zheng et al. (2023)</xref>.</p><p><bold>Nymph.</bold> See also <xref ref-type="bibr" rid="B18">Nguyen and Bae (2003a)</xref> and <xref ref-type="bibr" rid="B27">Zheng et al. (2023)</xref>.</p></tp:treatment-sec><tp:treatment-sec sec-type="variability" id="SECID0E1OAG"><title>Variability and additional description</title><p><bold>(Thai specimens). Nymph.</bold> Male body length 17.22 mm; cerci length 11.78 mm; median filament length 10.5 mm. Female body length 27.9 mm; cerci length 18.5 mm; median filament length 16.2 mm.</p><p><bold><italic>Head</italic>.</bold> Length 2× of maximum width; narrower than pronotum. Compound eye black on dorsolateral margin. Antenna 8.8 mm in length; scape with at least three short setae.</p><fig id="F4" position="float" orientation="portrait"><object-id xmlns:xlink="http://www.w3.org/1999/xlink" content-type="doi" xlink:type="simple">10.3897/zookeys.1179.107312.figure4</object-id><object-id xmlns:xlink="http://www.w3.org/1999/xlink" content-type="arpha" xlink:type="simple">411C7CB2-275C-5079-9C4D-DC410BC9AC09</object-id><label>Figure 4.</label><caption><p>Habitus of nymph of <italic><tp:taxon-name><tp:taxon-name-part taxon-name-part-type="genus" reg="Polyplocia">Polyplocia</tp:taxon-name-part><tp:taxon-name-part taxon-name-part-type="species" reg="orientalis">orientalis</tp:taxon-name-part></tp:taxon-name></italic>: <bold>A</bold> female mature nymph (dorsal view) <bold>B</bold> female mature nymph (ventral view) <bold>C</bold> male mature nymph (dorsal view) <bold>D</bold> male mature nymph (ventral view).</p></caption><graphic xmlns:xlink="http://www.w3.org/1999/xlink" xlink:href="zookeys-1179-197_article-107312__-g004.jpg" position="float" orientation="portrait" xlink:type="simple" id="oo_904210.jpg"><uri content-type="original_file" xlink:type="simple">https://binary.pensoft.net/fig/904210</uri></graphic></fig><p><bold><italic>Mouthpart</italic>.</bold> Labrum (Fig. <xref ref-type="fig" rid="F5">5A</xref>) shallow, concave at anteromedian margin, with a tuft of dense long, simple setae; anterior margin with a row of 14–16 long, simple setae; dorsal surface with long, fine setae and short, simple setae scattered over area. Mandibular tusks (Fig. <xref ref-type="fig" rid="F5">5E</xref>) strongly arched inward (18.6° in curvature); a row of simple setae on base of tusks; ventrally almost bare. Right mandible without prostheca. Left mandible with prostheca as long as incisors, truncate, broader apically. Maxillary palp (Fig. <xref ref-type="fig" rid="F5">5D</xref>) 1<sup>st</sup> segment with a few of long, fine setae on outer margin; 2<sup>nd</sup> segment with lateral long, hair-like setae in both inner and outer margin; 3<sup>rd</sup> segment long, at least 6 × longer than wide, apically pointed, with numerous of long, hair-like setae on lateral inner margin and scattered over half of segment apically. Hypopharynx (Fig. <xref ref-type="fig" rid="F5">5B</xref>) lingua cordiform; superlingua extended laterally. Labium (Fig. <xref ref-type="fig" rid="F5">5C</xref>) paraglossae articulate above glossae; labial palpi 1<sup>st</sup> segment with long, hair-like setae on outer margin and fine, simple setae on inner margin; 2<sup>nd</sup> segment with long, hair-like setae on outer margin; 3<sup>rd</sup> segment much broader than 2<sup>nd</sup> segment, apically truncated almost straight with a tuft of stout, simple setae, with long, hair-like setae on outer margin and fine, simple setae on inner margin.</p><fig id="F5" position="float" orientation="portrait"><object-id xmlns:xlink="http://www.w3.org/1999/xlink" content-type="doi" xlink:type="simple">10.3897/zookeys.1179.107312.figure5</object-id><object-id xmlns:xlink="http://www.w3.org/1999/xlink" content-type="arpha" xlink:type="simple">49E29AA0-E9C0-581B-AD4B-E3D2E3545AA1</object-id><label>Figure 5.</label><caption><p><italic><tp:taxon-name><tp:taxon-name-part taxon-name-part-type="genus" reg="Polyplocia">Polyplocia</tp:taxon-name-part><tp:taxon-name-part taxon-name-part-type="species" reg="orientalis">orientalis</tp:taxon-name-part></tp:taxon-name></italic>, nymphal morphology: <bold>A</bold> labrum (dorsal view) <bold>B</bold> hypopharynx (ventral view) <bold>C</bold> labium (ventral view) <bold>D</bold> left maxilla (ventral view) <bold>E</bold> mandibular tusk. Scale bar: 0.5 mm.</p></caption><graphic xmlns:xlink="http://www.w3.org/1999/xlink" xlink:href="zookeys-1179-197_article-107312__-g005.jpg" position="float" orientation="portrait" xlink:type="simple" id="oo_904211.jpg"><uri content-type="original_file" xlink:type="simple">https://binary.pensoft.net/fig/904211</uri></graphic></fig><p><bold><italic>Legs</italic>.</bold> Ratio of forelegs: midlegs: hindlegs 1:0.7:0.7; ratio of foreleg segments 1:1.2:0.7:0.4; ratio of midlegs segments 1:1:0.4:0.2 with moderately developed setae; ratio of hindleg segments 1:0.6:0.2:0.1, lack setae on femora.</p><p><bold>Female subimago. <italic>Egg.</italic></bold> (Fig. <xref ref-type="fig" rid="F6">6</xref>) Dissected from female subimago; length 272 μm, width 214 μm; oval-shaped; no polar caps or other attachment structures; rough chorionic surface, mesh-like with irregular raised ridges (Fig. <xref ref-type="fig" rid="F6">6B</xref>); two visible linear micropyles formed with micropyle canal on the surface (Fig. <xref ref-type="fig" rid="F6">6C</xref>).</p><fig id="F6" position="float" orientation="portrait"><object-id xmlns:xlink="http://www.w3.org/1999/xlink" content-type="doi" xlink:type="simple">10.3897/zookeys.1179.107312.figure6</object-id><object-id xmlns:xlink="http://www.w3.org/1999/xlink" content-type="arpha" xlink:type="simple">88286D3C-BCA9-55F9-BA43-0B14FD79B0B4</object-id><label>Figure 6.</label><caption><p><italic><tp:taxon-name><tp:taxon-name-part taxon-name-part-type="genus" reg="Polyplocia">Polyplocia</tp:taxon-name-part><tp:taxon-name-part taxon-name-part-type="species" reg="orientalis">orientalis</tp:taxon-name-part></tp:taxon-name></italic>, SEMs of egg structures: <bold>A</bold> general outline of egg <bold>B</bold> chorion surface <bold>C</bold> micropyle.</p></caption><graphic xmlns:xlink="http://www.w3.org/1999/xlink" xlink:href="zookeys-1179-197_article-107312__-g006.jpg" position="float" orientation="portrait" xlink:type="simple" id="oo_904212.jpg"><uri content-type="original_file" xlink:type="simple">https://binary.pensoft.net/fig/904212</uri></graphic></fig><p>In this study, Thai <italic><tp:taxon-name><tp:taxon-name-part taxon-name-part-type="genus" reg="Polyplocia">Polyplocia</tp:taxon-name-part><tp:taxon-name-part taxon-name-part-type="species" reg="orientalis">orientalis</tp:taxon-name-part></tp:taxon-name></italic> showed some variation in these characters combined: i) Labrum slightly concave on anterior margin, nearly straight, ii) tusks cylindrical pointed apically, strongly arched inward (18.6° curvature) and outer margin with 7–9 larger spines on 1/3 of tusk length distally, and iii) eggs oval-shaped with two visible micropores.</p></tp:treatment-sec><tp:treatment-sec sec-type="distribution" id="SECID0EYUAG"><title>Distribution.</title><p>China (Yunnan), Vietnam (Dak Lak, Lam Dong, Thua Thien Hue), Thailand (Chiang Rai, Chiang Mai, Phrae, Phayao, Nan) (<xref ref-type="bibr" rid="B18">Nguyen and Bae 2003a</xref>, <xref ref-type="bibr" rid="B9">Gonçalves and Peters 2016</xref>, <xref ref-type="bibr" rid="B27">Zheng et al. 2023</xref>, this study).</p></tp:treatment-sec><ref-list><ref id="B9"><mixed-citation xmlns:xlink="http://www.w3.org/1999/xlink" xlink:type="simple"><person-group><name name-style="western"><surname>Gonçalves</surname><given-names>IC</given-names></name><name name-style="western"><surname>Peters</surname><given-names>JG</given-names></name></person-group> (<year>2016</year>) <article-title>A new species of <italic><tp:taxon-name><tp:taxon-name-part taxon-name-part-type="genus">Polyplocia</tp:taxon-name-part></tp:taxon-name></italic> Lestage from Malaysia with comments on the genus (<tp:taxon-name><tp:taxon-name-part taxon-name-part-type="order">Ephemeroptera</tp:taxon-name-part></tp:taxon-name>, <tp:taxon-name><tp:taxon-name-part taxon-name-part-type="family">Euthyplociidae</tp:taxon-name-part></tp:taxon-name>, <tp:taxon-name><tp:taxon-name-part taxon-name-part-type="subfamily">Euthyplociinae</tp:taxon-name-part></tp:taxon-name>).</article-title><source>Zootaxa</source><volume>4184</volume>(<issue>3</issue>): <fpage>553</fpage>–<lpage>560</lpage>. <ext-link xlink:href="10.11646/zootaxa.4184.3.9" ext-link-type="doi" xlink:type="simple">https://doi.org/10.11646/zootaxa.4184.3.9</ext-link></mixed-citation></ref><ref id="B27"><mixed-citation xmlns:xlink="http://www.w3.org/1999/xlink" xlink:type="simple"><person-group><name name-style="western"><surname>Zheng</surname><given-names>X</given-names></name><name name-style="western"><surname>Qiang</surname><given-names>X</given-names></name><name name-style="western"><surname>Zhou</surname><given-names>C</given-names></name></person-group> (<year>2023</year>) <article-title>First nymph-imago association in <italic><tp:taxon-name><tp:taxon-name-part taxon-name-part-type="genus">Polyploica</tp:taxon-name-part></tp:taxon-name></italic> confirming the distribution of <tp:taxon-name><tp:taxon-name-part taxon-name-part-type="family">Euthyplociidae</tp:taxon-name-part></tp:taxon-name> (<tp:taxon-name><tp:taxon-name-part taxon-name-part-type="order">Ephemeroptera</tp:taxon-name-part></tp:taxon-name>) in China.</article-title><source>Deutsche Entomologische Zeitschrift</source><volume>70</volume>(<issue>1</issue>): <fpage>1</fpage>–<lpage>11</lpage>. <ext-link xlink:href="10.3897/dez.70.96986" ext-link-type="doi" xlink:type="simple">https://doi.org/10.3897/dez.70.96986</ext-link></mixed-citation></ref><ref id="B18"><mixed-citation xmlns:xlink="http://www.w3.org/1999/xlink" xlink:type="simple"><person-group><name name-style="western"><surname>Nguyen</surname><given-names>VV</given-names></name><name name-style="western"><surname>Bae</surname><given-names>YJ</given-names></name></person-group> (<year>2003a</year>) <article-title>A new euthyplociid burrowing mayfly (<tp:taxon-name><tp:taxon-name-part taxon-name-part-type="order">Ephemeroptera</tp:taxon-name-part></tp:taxon-name>: <tp:taxon-name><tp:taxon-name-part taxon-name-part-type="subfamily">Euthyplociinae</tp:taxon-name-part></tp:taxon-name>, <tp:taxon-name><tp:taxon-name-part taxon-name-part-type="family">Polymitarcyidae</tp:taxon-name-part></tp:taxon-name>) from Vietnam.</article-title><source>Korean Journal of Biological Scien­ces</source><volume>7</volume>(<issue>3</issue>): <fpage>279</fpage>–<lpage>282</lpage>. <ext-link xlink:href="10.1080/12265071.2003.9647716" ext-link-type="doi" xlink:type="simple">https://doi.org/10.1080/12265071.2003.9647716</ext-link></mixed-citation></ref></ref-list></tp:taxon-treatment>
